# Supplementary material for: Transcriptional and Post-Transcriptional Modulation of SPI1 and SPI2 Expression by ppGpp, RpoS and DksA in Salmonella enterica sv Typhimurium
Source: PLoS One. 2015 Jun 3;10(6):e0127523. doi: 10.1371/journal.pone.0127523 (PMC4454661; doi:10.1371/journal.pone.0127523)
Supplement: S3 Table — (XLSX) [file pone.0127523.s007.xlsx]

## Sheet: Table S3
Known SPI1 activators															Known SPI1 repressors															Known SPI2 activators
Systematic	Synonyms	ΔrpoS/parent at ESP log expression ratio	StdErr	p-value ΔrpoS/parent	ΔrpoS/parent at LSP log expression ratio	StdErr	p-value ΔrpoS/parent	ΔdksA/parent at ESP log expression ratio	StdErr	p-value: ΔdksA/parent	ΔdksA/parent at LSP log expression ratio	StdErr	p-value ΔdksA/parent		Systematic	Synonyms	ΔrpoS/parent at ESP log expression ratio	StdErr	p-value ΔrpoS/parent	ΔrpoS/parent at LSP log expression ratio	StdErr	p-value ΔrpoS/parent	ΔdksA/parent at ESP log expression ratio	StdErr	p-value: ΔdksA/parent	ΔdksA/parent at LSP log expression ratio	StdErr	p-value ΔdksA/parent		Systematic	Synonyms	ΔrpoS/parent at ESP log expression ratio	StdErr	p-value ΔrpoS/parent	ΔrpoS/parent at LSP log expression ratio	StdErr	p-value ΔrpoS/parent	ΔdksA/parent at LLP log expression ratio	StdErr	p-value ΔdksA/parent	ΔdksA/parent at ESP log expression ratio	StdErr	p-value ΔdksA/parent	ΔdksA/parent at MSP log expression ratio	StdErr	p-value: ΔdksA/parent	ΔdksA/parent at LSP log expression ratio	StdErr	p-value ΔdksA/parent
ackA	STM2337	1.32898	0.0822871	0.125	0.932258	0.0800319	0.752	0.847334	0.621514	0.603	0.357645	0.468089	0.0158		clpP	STM0448	1.60074	0.0256043	0.000409	1.08832	0.0758126	0.418	0.722987	0.516573	0.138	0.321774	0.47161	0.0694		ssrB	STM1391	0.96962	0.0933403	0.738	2.89032	0.470903	0.0363	0.319388	0.147182	0.0130732	0.175776	0.52999	0.0198071	0.164402	0.544131	0.0194263	0.369025	0.163761	0.0316059
acrA	STM0476	1.02441	0.0716671	0.854	0.800126	0.0359447	0.0406	0.551333	0.525169	0.165	0.548236	0.466781	0.0571		clpX	STM0449	1.90333	0.0645339	0.00402	0.542452	0.0618802	0.0391	0.587974	0.542278	0.436	0.363876	0.464617	0.0694		phoP	STM1231	1.49375	0.0490005	0.0029	2.05007	0.545497	0.0862	0.372686	0.1121	0.001377	0.369176	0.530186	0.0306692	0.704499	0.546322	0.0592285	0.712247	0.16909	0.156449
apaH	STM0088	0.991667	0.0363534	0.793	0.621136	0.0558845	0.0391	0.726819	0.531534	0.38	0.549628	0.46469	0.00407		fimY	STM0550	0.843527	0.066401	0.166	0.892615	0.0367458	0.967	0.802775	0.564667	0.571	0.742811	0.473586	0.854		ssrA	STM1392	0.707175	0.0309908	0.0171	2.00128	0.0488346	0.0734	0.389284	0.494529	0.0253906	0.45044	0.530651	0.0359941	0.186075	0.544205	0.0206318	0.21901	0.473821	0.0208423
asmA	STM2120	1.01177	0.0634915	0.9	1.13813	0.0578358	0.119	1.11855	0.588191	0.46	1.12325	0.468222	0.175		fimZ	STM0549	0.887856	0.0121044	0.071	1.18025	0.0849618	0.26	0.671007	0.560622	0.351	0.917445	0.484106	0.878		phoQ	STM1230	1.34362	0.111031	0.0591	2.33002	0.763228	0.0862	0.433435	0.543268	0.0301062	0.525695	0.540487	0.420102	0.464526	0.54472	0.0375243	0.737243	0.465559	0.593588
corA	STM3952	0.999197	0.0525446	0.793	3.32433	0.696266	0.02	1.05099	0.534597	0.947	1.72384	0.485388	0.463		fnr	STM1660	1.19676	0.0871358	0.0621	1.26391	0.156917	0.418	0.446099	0.163228	0.138	0.429088	0.190819	0.0694		envZ	STM3501	1.11105	0.0426354	0.183	1.01029	0.109627	0.808	0.600565	0.517155	0.433985	1.03289	0.582233	0.949692	0.940066	0.557816	0.907644	0.716973	0.464782	0.56879
cpxA	STM4058	0.908787	0.00799746	0.494	0.807072	0.0281458	0.386	1.1468	0.589334	0.624	1.3082	0.466321	0.469		hha	STM0473	1.25786	0.0245932	0.0164	0.739849	0.0576053	0.115	0.788678	0.497652	0.571	0.544722	0.496454	0.854		himA	STM1339	1.1296	0.0633599	0.738	0.705191	0.0460933	0.0862	0.780852	0.206973	0.333333	0.983692	0.226312	0.941993	0.881116	0.231202	0.621396	1.17515	0.202084	0.352827
crp	STM3466	1.55266	0.0713422	0.0106	0.97627	0.0746208	0.752	0.739638	0.207073	0.632	0.566609	0.149293	0.0554		hns	STM1751	1.61768	0.111028	0.0204	3.85993	1.39446	0.0898	1.09572	0.182701	0.856	0.860202	0.160806	0.878		himD	STM0982	1.30409	0.0825484	0.0587	0.375323	0.0395492	0.0189	0.788401	0.546894	0.670074	0.660089	0.592046	0.562412	0.837074	0.572259	0.763752	0.303672	0.465545	0.248248
dam	STM3484	0.929724	0.046145	0.513	1.08879	0.108796	0.747	1.64245	0.716783	0.447	1.88922	0.47803	0.184		lon	STM0450	0.73292	0.0270135	0.106	1.58991	0.084819	0.0391	0.656395	0.570617	0.436	0.659007	0.467355	0.0694		ompR	STM3502	1.29229	0.076538	0.0543	1.23972	0.0312441	0.155	0.806295	0.515055	0.684194	0.667198	0.540646	0.549816	0.739948	0.54458	0.632212	0.741481	0.465026	0.598543
dsbA	STM3997	0.95605	0.0198263	0.616	0.951769	0.0517732	0.818	1.19947	0.546277	0.537	1.01922	0.474076	0.953		lrp	STM0959	0.944818	0.0460137	0.763	1.82573	0.109635	0.0444	0.710735	0.149985	0.436	1.58574	0.160487	0.36		uvrY	STM1947	1.14467	0.0503265	0.109	1.0771	0.0853028	0.808	0.881746	0.542474	0.806152	1.1266	0.536533	0.793078	0.605972	0.543814	0.49086	0.569159	0.469228	0.422788
envZ	STM3501	1.11105	0.0426354	0.343	1.01029	0.109627	0.818	0.600565	0.517155	0.603	0.716973	0.464782	0.131		mlc	STM1488	0.791568	0.0306127	0.0579	1.20178	0.0332923	0.543	1.1159	0.989608	0.856	1.27528	0.508638	0.661		barA	STM2958	1.00959	0.0518877	0.811	0.803187	0.0707964	0.0898	0.891333	0.578199	0.828226	1.1549	0.531449	0.745613	0.863276	0.565159	0.797626	0.788316	0.468697	0.661181
fadD	STM1818	0.930516	0.0563949	0.518	0.84018	0.0955354	0.401	1.45452	0.790521	0.767	0.509853	0.47749	0.211		phoB	STM0397	0.899421	0.0456668	0.38	1.48575	0.0404859	0.0118	1.09968	0.635399	0.71	0.825803	0.466344	0.854		rcsC	STM2271	0.786457	0.0316782	0.101	0.771001	0.0831966	0.648	1.00679	0.51996	0.988081	1.37259	0.5319	0.434686	1.22463	0.551459	0.645734	1.02707	0.465706	0.950987
fimW	STM0552	0.744177	0.0492079	0.0721	1.10599	0.111854	0.423	0.388298	0.49333	0.0766	0.478914	0.478084	0.175		phoP	STM1231	1.49375	0.0490005	0.00387	2.05007	0.545497	0.115	0.372686	0.1121	0.0292	0.712247	0.16909	0.567		rcsB	STM2270	1.21206	0.0337331	0.163	1.69432	0.0202011	0.000155	1.31664	0.554084	0.494004	1.4195	0.541843	0.387887	1.0772	0.543867	0.875181	1.42293	0.48687	0.346672
fis	STM3385	1.03425	0.0565373	0.72	0.919201	0.0497235	0.992	2.9535	0.455167	0.0746	5.4256	0.508631	0.0158		phoQ	STM1230	1.34362	0.111031	0.071	2.33002	0.763228	0.115	0.433435	0.543268	0.351	0.737243	0.465559	0.519		slyA	STM1444	1.49792	0.0527967	0.00804	2.35143	0.0892397	0.0189	1.35802	0.675812	0.501649	1.3684	0.53269	0.0440217	1.04694	0.545191	0.924482	1.13477	0.46897	0.755944
flhC	STM1924	1.35284	0.0891577	0.0469	1.90793	0.0940042	0.0129	2.7518	0.741251	0.0766	4.93509	0.474982	0.0156		phoR	STM0398	0.815461	0.0406469	0.278	0.82653	0.0496128	0.314	1.31169	0.690908	0.571	1.21568	0.499037	0.854		yojN	STM2269	0.910519	0.0344238	0.101	1.08366	0.0489955	0.213	1.46968	0.495019	0.276513	1.33612	0.578336	0.506927	1.20853	0.563476	0.674895	1.24368	0.500687	0.590773
flhD	STM1925	1.69888	0.0863453	0.0101	1.66141	0.130228	0.0719	3.14514	0.701384	0.282	4.01658	0.550491	0.0158		rcsB	STM2270	1.21206	0.0337331	0.166	1.69432	0.0202011	0.000206	1.31664	0.554084	0.436	1.42293	0.48687	0.379		hupA	STM4170	1.76603	0.149618	0.0151	2.80823	0.516953	0.0363	1.47352	0.188675	0.00378764	3.17419	0.967298	0.00498675	4.42721	1.16202	0.0095151	2.52031	0.36581	0.00129285
fliZ	STM1955	0.930518	0.0750984	0.616	2.00105	0.0906012	0.183	1.46776	0.659884	0.242	3.80409	0.480708	0.0158		rcsC	STM2271	0.786457	0.0316782	0.106	0.771001	0.0831966	0.617	1.00679	0.51996	0.571	1.02707	0.465706	0.854		hupB	STM0451	1.98352	0.135077	0.00804	5.32056	2.0257	0.0363	1.53593	0.221707	0.00485776	3.69796	1.80644	0.0785234	4.23916	2.36458	0.0765113	5.08061	1.03315	0.0029594
fur	STM0693	1.10627	0.0365625	0.151	1.37414	0.0633918	0.0391	1.3358	0.297777	0.632	1.61967	0.230511	0.2		rne	STM1185	0.926639	0.0418352	0.811	1.22049	0.0702808	0.465	1.01311	0.573839	0.505	1.65468	0.472988	0.219		hilD	STM2875	1.83464	0.063603	0.00119	1.96701	0.242641	0.046	1.74243	0.543482	0.131398	1.95433	0.320047	0.00240447	4.71568	0.498012	0.000668307	6.93327	2.92494	0.0336682
hfq	STM4361	1.68255	0.0787812	0.0113	1.12423	0.080453	0.752	0.890525	0.155911	0.537	1.03381	0.239985	0.846		rpoH	STM3568	1.35777	0.0864786	0.0579	1.23634	0.15465	0.636	1.31772	0.607843	0.141	1.0336	0.470041	0.921		fis	STM3385	1.03425	0.0565373	0.696	0.919201	0.0497235	0.992	2.9535	0.455167	0.000433796	3.25677	0.520158	0.000323988	5.46344	0.544744	0.000431414	5.4256	0.508631	1.33399e-05
hilA	STM2876	1.18065	0.144608	0.494	2.59636	2.38169	0.353	1.354	0.390944	0.858	1.25394	1.05032	0.846		sprB	STM2866	0.632516	0.0167538	0.0725	1.54078	0.172748	0.115	1.02051	0.559124	0.692	1.5703	0.474188	0.504
hilC	STM2867	0.986757	0.0445875	0.854	1.63625	0.139501	0.0555	0.882981	0.282683	0.77	0.948813	0.217134	0.781		STM0581		0.877803	0.0304651	0.14	0.845234	0.0209854	0.418	1.47048	0.619855	0.303	1.07568	0.562985	0.854
hilD	STM2875	1.83464	0.063603	0.00272	1.96701	0.242641	0.0431	1.74243	0.543482	0.833	6.93327	2.92494	0.0361		STM4509		1.04489	0.0403719	0.278	1.31462	0.123373	0.115	0.619138	0.512346	0.269	0.382705	0.46626	0.189
himA	STM1339	1.1296	0.0633599	0.793	0.705191	0.0460933	0.0981	0.780852	0.206973	0.512	1.17515	0.202084	0.781		yjeA	STM4344	1.00667	0.0483802	0.763	0.902678	0.0487234	0.26	1.82901	0.66598	0.0292	2.29065	0.485168	0.0694
himD	STM0982	1.30409	0.0825484	0.0823	0.375323	0.0395492	0.02	0.788401	0.546894	0.537	0.303672	0.465545	0.0308		yjeK	STM4333	1.04095	0.0340064	0.763	0.95589	0.0240025	0.705	1.83823	0.806599	0.269	1.80792	0.469904	0.0694
hupA	STM4170	1.76603	0.149618	0.0246	2.80823	0.516953	0.0391	1.47352	0.188675	0.206	2.52031	0.36581	0.18		yojN	STM2269	0.910519	0.0344238	0.106	1.08366	0.0489955	0.284	1.46968	0.495019	0.81	1.24368	0.500687	0.661
hupB	STM0451	1.98352	0.135077	0.0112	5.32056	2.0257	0.0391	1.53593	0.221707	0.0766	5.08061	1.03315	0.0427
luxS	STM2817	1.08587	0.0602198	0.36	0.504299	0.0196459	0.00276	0.878159	0.587837	0.675	0.307409	0.465328	0.00482
ompR	STM3502	1.29229	0.076538	0.0721	1.23972	0.0312441	0.183	0.806295	0.515055	0.689	0.741481	0.465026	0.361
pnp	STM3282	1.2756	0.0176969	0.557	1.48375	0.286067	0.401	1.74993	0.837443	0.537	0.756461	0.465281	0.221
ppk	STM2501	1.03337	0.0188492	0.557	0.912041	0.00669377	0.0391	0.351198	0.547075	0.537	0.359996	0.46632	0.0156
pta	STM2338	1.1365	0.0517882	0.36	0.729596	0.0388186	0.0463	0.771428	0.571063	0.447	0.327197	0.465546	0.0158
rfaH	STM3977	1.30295	0.105945	0.494	7.12318	2.52446	0.02	0.735012	0.556506	0.799	2.1553	0.498439	0.333
rtsA	STM4315	0.996643	0.088828	0.793	2.35148	0.0854727	0.0129	0.591795	0.527998	0.77	9.40066	1.73378	0.0308
sirC	STM1774	0.929662	0.0364201	0.532	0.94721	0.174478	0.818	1.12936	0.625352	0.623	1.07311	0.484238	0.781
smpB	STM2688	1.07312	0.0112161	0.0469	1.10012	0.0289348	0.0719	0.617563	0.641268	0.799	0.760221	0.467433	0.111
STM2303		0.951309	0.0414028	0.557	2.10313	0.127924	0.02	0.767413	0.604298	0.537	1.61358	0.47523	0.175
tdcA	STM3245	1.14737	0.0507124	0.486	1.15305	0.0911488	0.216	1.81164	0.823956	0.655	1.20553	0.570676	0.846
tolC	STM3186	1.41943	0.0883764	0.0321	1.04151	0.0853084	0.752	0.560992	0.524648	0.206	0.610143	0.471647	0.0554
trkH	STM3986	1.05555	0.0741792	0.927	2.31151	0.292283	0.02	0.726666	0.518374	0.727	1.36054	0.541404	0.532
uvrY	STM1947	1.14467	0.0503265	0.186	1.0771	0.0853028	0.818	0.881746	0.542474	0.833	0.569159	0.469228	0.0252
yfgL	STM2520	0.912733	0.00575698	0.494	1.34038	0.0565632	0.032	1.39643	0.728354	0.632	1.05111	0.466547	0.83
ygdP	STM3004	1.45567	0.0593301	0.0106	2.21789	0.170241	0.0114	0.593153	0.534993	0.537	1.06702	0.485241	0.739
